# Supplementary material for: Selectivity through discriminatory induced fit enables switching of NAD(P)H coenzyme specificity in Old Yellow Enzyme ene‐reductases
Source: FEBS J. 2019 May 13;286(16):3117–28. doi: 10.1111/febs.14862 (PMC6767020; doi:10.1111/febs.14862)
Supplement: Supplementary file 1 — Fig. S1. Concentration dependence of FMN reduction in WT PETNR with NADH and NADPH. Fig. S2. Concentration dependence of FMN reduction in R130L PETNR variant with NADH and NADPH. Fig. S3. Concentration dependence of FMN reduction in R130M PETNR variant with NADH and NADPH. Fig. S4. Concentration dependence of FMN reduction in R130E PETNR variant with NADH and NADPH. Fig. S5. Concentration dependence of FMN reduction in R142L PETNR variant with NADH and NADPH. Fig. S6. Concentration dependence of FMN reduction in R142E PETNR variant with NADH and NADPH. Fig. S7. Concentration dependence of FMN reduction in WT MR, E134R MR, and L146R MR variants with NADH. Fig. S8. Concentration dependence of FMN reduction in WT MR, E134R MR, and L146R MR variants with NADPH. Fig. S9. Steady‐state kinetics for the reduction in 2‐cyclohenexen‐1‐one with WT, E134R and L146R MR variants. Table S1. Kinetic parameters for the reductive half‐ reaction of PETNR variants with NADH. Table S2. Kinetic parameters for the reductive half‐ reaction of PETNR variants with NADPH. Table S3. Kinetic parameters for the reductive half‐ reaction of MR variants with NADH. Table S4. Kinetic parameters for the reductive half‐reaction of MR variants with NADPH. Table S5. Forward and reverse primers sequences used for site‐directed mutagenesis of PETNR and MR. [file FEBS-286-3117-s001.zip]

Archive with 1 entries (1 files):
- febs14862-sup-0001-SupInfo.pdf
